# Supplementary material for: Modeling the Effect of Spatial Structure on Solid Tumor Evolution and Circulating Tumor DNA Composition
Source: Cancers (Basel). 2024 Feb 20;16(5):844. doi: 10.3390/cancers16050844 (PMC10930890; doi:10.3390/cancers16050844)
Supplement: Supplementary file 1 [file cancers-16-00844-s001.zip]

Archive with 1 entries (1 files):
- cancers-2855884-supplementary.pdf
